# Supplementary material for: The SAH7 Homologue of the Allergen Ole e 1 Interacts with the Putative Stress Sensor SBP1 (Selenium-Binding Protein 1) in Arabidopsis thaliana
Source: Int J Mol Sci. 2023 Feb 10;24(4):3580. doi: 10.3390/ijms24043580 (PMC9962204; doi:10.3390/ijms24043580)
Supplement: Supplementary file 1 [file ijms-24-03580-s001.zip]

Archive with 1 entries (1 files):
- ijms-2161615-supplementary.pdf
